# Supplementary material for: Sex Difference in the Associations among Obesity-Related Indices with Incident Hypertension in a Large Taiwanese Population Follow-Up Study
Source: J Pers Med. 2022 Jun 15;12(6):972. doi: 10.3390/jpm12060972 (PMC9225143; doi:10.3390/jpm12060972)
Supplement: Supplementary file 1 [file jpm-12-00972-s001.zip]

Archive with 1 entries (1 files):
- jpm-1767127-supplementary.pdf
